# Supplementary material for: Superionic Conduction in the Plastic Crystal Polymorph of Na4P2S6
Source: ACS Energy Lett. 2022 Mar 22;7(4):1403–11. doi: 10.1021/acsenergylett.1c02815 (PMC9008513; doi:10.1021/acsenergylett.1c02815)
Supplement: Supplementary file 2 — nz1c02815_si_002.cif [file nz1c02815_si_002.cif]

data_
_chemical_name_mineral ?PDF refinement?
_cell_length_a 8.4754
_cell_length_b 8.4754
_cell_length_c 8.4754
_cell_angle_alpha 90
_cell_angle_beta 90
_cell_angle_gamma 90
_cell_volume 608.808367
_symmetry_space_group_name_H-M P1
loop_
	_symmetry_equiv_pos_as_xyz
	 'x, y, z '
loop_
_atom_site_label
_atom_site_type_symbol
_atom_site_symmetry_multiplicity
_atom_site_fract_x
_atom_site_fract_y
_atom_site_fract_z
_atom_site_occupancy
_atom_site_B_iso_or_equiv
X11 H   1 0 0 0 0 2
P12 P   1 -0.1233138 0.02957184 -0.01045838 1 2
S11 S   1 -0.1527712 0.1290019 -0.227926 1 2
P11 P   1 0.1233138 -0.02957184 0.01045838 1 2
S12 S   1 -0.2463558 -0.1763272 0.01218026 1 2
S13 S   1 -0.1729707 0.1845198 0.1672255 1 2
S14 S   1 0.2463558 0.1763272 -0.01218026 1 2
S15 S   1 0.1527712 -0.1290019 0.227926 1 2
S16 S   1 0.1729707 -0.1845198 -0.1672255 1 2
X21 H   1 0.5 0.5 0.5 0 2
P22 P   1 0.4709085 0.6230776 0.5139912 1 2
S21 S   1 0.5772873 0.6970133 0.7171249 1 2
P21 P   1 0.5290915 0.3769224 0.4860088 1 2
S22 S   1 0.556996 0.7373454 0.3201406 1 2
S23 S   1 0.2307507 0.6366432 0.5276447 1 2
S24 S   1 0.443004 0.2626546 0.6798594 1 2
S25 S   1 0.4227127 0.3029867 0.2828751 1 2
S26 S   1 0.7692493 0.3633568 0.4723553 1 2
Na01 Na   1 1.847553 -2.355442 0.2792234 1 5
Na02 Na   1 -1.496786 0.009174408 3.141678 1 5
Na03 Na   1 -0.7626229 0.5009284 0.0940869 1 5
Na04 Na   1 -2.336515 -1.005867 1.576054 1 5
Na05 Na   1 -0.1123978 0.6471471 2.810057 1 5
Na06 Na   1 0.07973866 -1.068924 0.5413458 1 5
Na07 Na   1 1.61696 0.3407393 -1.088812 1 5
Na08 Na   1 0.1063411 3.347214 0.4853061 1 5
