# Supplementary material for: Superionic Conduction in the Plastic Crystal Polymorph of Na4P2S6
Source: ACS Energy Lett. 2022 Mar 22;7(4):1403–11. doi: 10.1021/acsenergylett.1c02815 (PMC9008513; doi:10.1021/acsenergylett.1c02815)
Supplement: Supplementary file 3 — nz1c02815_si_003.cif [file nz1c02815_si_003.cif]

data_
_chemical_name_mineral ?PDF refinement?
_cell_length_a 16.9552072
_cell_length_b 16.9552072
_cell_length_c 16.9552072
_cell_angle_alpha 90
_cell_angle_beta 90
_cell_angle_gamma 90
_cell_volume 4874.26689
_symmetry_space_group_name_H-M P1
loop_
	_symmetry_equiv_pos_as_xyz
	 'x, y, z '
loop_
_atom_site_label
_atom_site_type_symbol
_atom_site_symmetry_multiplicity
_atom_site_fract_x
_atom_site_fract_y
_atom_site_fract_z
_atom_site_occupancy
_atom_site_B_iso_or_equiv
X11 H   1 0 0 0 0 2
P12 P   1 0.04872769 -0.03337623 0.02360251 1 2
S11 S   1 0.1480854 0.03195339 0.004521183 1 2
P11 P   1 -0.04872769 0.03337623 -0.02360251 1 2
S12 S   1 0.02666651 -0.04880833 0.1409872 1 2
S13 S   1 0.05131355 -0.1379895 -0.03600776 1 2
S14 S   1 -0.02666651 0.04880833 -0.1409872 1 2
S15 S   1 -0.1480854 -0.03195339 -0.004521183 1 2
S16 S   1 -0.05131355 0.1379895 0.03600776 1 2
X21 H   1 0.25 0.25 0.25 0 2
P22 P   1 0.299701 0.2861222 0.2335549 1 2
S21 S   1 0.3139747 0.2735418 0.1146347 1 2
P21 P   1 0.200299 0.2138778 0.2664451 1 2
S22 S   1 0.2719968 0.3993012 0.2640014 1 2
S23 S   1 0.3946094 0.2447408 0.2950689 1 2
S24 S   1 0.2280032 0.1006988 0.2359986 1 2
S25 S   1 0.1860253 0.2264582 0.3853653 1 2
S26 S   1 0.1053906 0.2552592 0.2049311 1 2
X31 H   1 0.5 0 0 0 2
P32 P   1 0.5421659 -0.005348644 -0.04731664 1 2
S31 S   1 0.4986383 0.05805738 -0.1399937 1 2
P31 P   1 0.4578341 0.005348644 0.04731664 1 2
S32 S   1 0.6460918 0.03981589 -0.006529423 1 2
S33 S   1 0.550893 -0.1226876 -0.07299597 1 2
S34 S   1 0.3539082 -0.03981589 0.006529423 1 2
S35 S   1 0.5013617 -0.05805738 0.1399937 1 2
S36 S   1 0.449107 0.1226876 0.07299597 1 2
X41 H   1 0.75 0.25 0.25 0 2
P42 P   1 0.7745392 0.2087877 0.208229 1 2
S41 S   1 0.7258584 0.2346813 0.1011602 1 2
P41 P   1 0.7254608 0.2912123 0.291771 1 2
S42 S   1 0.8938019 0.2255214 0.2088592 1 2
S43 S   1 0.7441858 0.09859845 0.2461897 1 2
S44 S   1 0.6061981 0.2744786 0.2911408 1 2
S45 S   1 0.7741416 0.2653187 0.3988398 1 2
S46 S   1 0.7558142 0.4014016 0.2538103 1 2
X51 H   1 0 0.5 0 0 2
P52 P   1 -0.03182197 0.4459168 0.01038319 1 2
S51 S   1 -0.03828079 0.4317699 0.1298075 1 2
P51 P   1 0.03182197 0.5540832 -0.01038319 1 2
S52 S   1 -0.1406197 0.459491 -0.03944462 1 2
S53 S   1 0.0312668 0.3578275 -0.04219149 1 2
S54 S   1 0.1406197 0.540509 0.03944462 1 2
S55 S   1 0.03828079 0.5682301 -0.1298075 1 2
S56 S   1 -0.0312668 0.6421725 0.04219149 1 2
X61 H   1 0.25 0.75 0.25 0 2
P62 P   1 0.2061651 0.7729822 0.2899469 1 2
S61 S   1 0.09932689 0.7336325 0.2506886 1 2
P61 P   1 0.2938349 0.7270178 0.2100531 1 2
S62 S   1 0.2327715 0.7299527 0.3992382 1 2
S63 S   1 0.2145355 0.8930376 0.2854016 1 2
S64 S   1 0.2672285 0.7700473 0.1007618 1 2
S65 S   1 0.4006731 0.7663675 0.2493114 1 2
S66 S   1 0.2854645 0.6069624 0.2145984 1 2
X71 H   1 -9.860761e-032 -1.972152e-031 0.5 0 2
P72 P   1 0.02836359 -0.04730224 0.5316772 1 2
S71 S   1 0.05191926 -0.005850465 0.6422706 1 2
P71 P   1 -0.02836359 0.04730224 0.4683228 1 2
S72 S   1 -0.04927319 -0.1393518 0.5335256 1 2
S73 S   1 0.1289429 -0.07425 0.4711658 1 2
S74 S   1 0.04927319 0.1393518 0.4664744 1 2
S75 S   1 -0.05191926 0.005850465 0.3577294 1 2
S76 S   1 -0.1289429 0.07425 0.5288342 1 2
X81 H   1 0.25 0.25 0.75 0 2
P82 P   1 0.2845044 0.2148934 0.7097209 1 2
S81 S   1 0.2819128 0.2713772 0.6033871 1 2
P81 P   1 0.2154956 0.2851066 0.7902791 1 2
S82 S   1 0.3958894 0.2092533 0.7551696 1 2
S83 S   1 0.2322764 0.1064971 0.7045739 1 2
S84 S   1 0.1041106 0.2907467 0.7448304 1 2
S85 S   1 0.2180872 0.2286228 0.8966129 1 2
S86 S   1 0.2677236 0.3935029 0.7954261 1 2
X91 H   1 0.5 0.5 0 0 2
P92 P   1 0.5339063 0.5482593 -0.02380841 1 2
S91 S   1 0.5606251 0.5191668 -0.137579 1 2
P91 P   1 0.4660937 0.4517407 0.02380841 1 2
S92 S   1 0.46415 0.6462254 -0.0174263 1 2
S93 S   1 0.6325285 0.5585003 0.04454943 1 2
S94 S   1 0.53585 0.3537746 0.0174263 1 2
S95 S   1 0.4393749 0.4808332 0.137579 1 2
S96 S   1 0.3674715 0.4414997 -0.04454943 1 2
X101 H   1 0.75 0.75 0.25 0 2
P102 P   1 0.7159829 0.788335 0.2876657 1 2
S101 S   1 0.7167824 0.7388393 0.3974543 1 2
P101 P   1 0.7840171 0.711665 0.2123343 1 2
S102 S   1 0.77039 0.8957668 0.2861531 1 2
S103 S   1 0.6050098 0.7932439 0.2411373 1 2
S104 S   1 0.72961 0.6042332 0.2138469 1 2
S105 S   1 0.7832176 0.7611607 0.1025457 1 2
S106 S   1 0.8949902 0.7067561 0.2588627 1 2
X111 H   1 0.5 -1.972152e-031 0.5 0 2
P112 P   1 0.4568034 0.01687271 0.4564706 1 2
S111 S   1 0.3493976 0.01313581 0.5108216 1 2
P111 P   1 0.5431966 -0.01687271 0.5435294 1 2
S112 S   1 0.4853705 0.1281974 0.420488 1 2
S113 S   1 0.4648272 -0.06305457 0.3667418 1 2
S114 S   1 0.5146295 -0.1281974 0.579512 1 2
S115 S   1 0.6506024 -0.01313581 0.4891784 1 2
S116 S   1 0.5351728 0.06305457 0.6332582 1 2
X121 H   1 0.75 0.25 0.75 0 2
P122 P   1 0.7234489 0.2143846 0.7044805 1 2
S121 S   1 0.7561076 0.2626626 0.5990924 1 2
P121 P   1 0.7765511 0.2856154 0.7955195 1 2
S122 S   1 0.7663849 0.102711 0.7182472 1 2
S123 S   1 0.6043272 0.2193937 0.721479 1 2
S124 S   1 0.7336151 0.397289 0.7817528 1 2
S125 S   1 0.7438924 0.2373374 0.9009076 1 2
S126 S   1 0.8956728 0.2806063 0.778521 1 2
X131 H   1 -9.860761e-032 0.5 0.5 0 2
P132 P   1 -0.04427907 0.5131178 0.4562653 1 2
S131 S   1 -0.1210784 0.420352 0.4556495 1 2
P131 P   1 0.04427907 0.4868822 0.5437347 1 2
S132 S   1 -0.09752525 0.6156151 0.4903705 1 2
S133 S   1 0.01317691 0.5248912 0.3510787 1 2
S134 S   1 0.09752525 0.3843849 0.5096295 1 2
S135 S   1 0.1210784 0.579648 0.5443505 1 2
S136 S   1 -0.01317691 0.4751088 0.6489213 1 2
X141 H   1 0.25 0.75 0.75 0 2
P142 P   1 0.2231754 0.7890247 0.7924612 1 2
S141 S   1 0.2733029 0.7641065 0.899093 1 2
P141 P   1 0.2768246 0.7109753 0.7075388 1 2
S142 S   1 0.2471902 0.9013991 0.7564156 1 2
S143 S   1 0.105058 0.765544 0.7914845 1 2
S144 S   1 0.2528098 0.5986009 0.7435844 1 2
S145 S   1 0.2266971 0.7358935 0.600907 1 2
S146 S   1 0.394942 0.734456 0.7085155 1 2
X151 H   1 0.5 0.5 0.5 0 2
P152 P   1 0.5246391 0.4465287 0.524066 1 2
S151 S   1 0.6338921 0.43349 0.4750988 1 2
P151 P   1 0.4753609 0.5534713 0.475934 1 2
S152 S   1 0.5301326 0.4614466 0.6434448 1 2
S153 S   1 0.4502852 0.3569906 0.4931074 1 2
S154 S   1 0.4698674 0.5385534 0.3565552 1 2
S155 S   1 0.3661079 0.56651 0.5249012 1 2
S156 S   1 0.5497148 0.6430094 0.5068926 1 2
X161 H   1 0.75 0.75 0.75 0 2
P162 P   1 0.6963059 0.7183324 0.7626313 1 2
S161 S   1 0.713762 0.6046636 0.7268726 1 2
P161 P   1 0.8036941 0.7816676 0.7373687 1 2
S162 S   1 0.678534 0.7260687 0.8814939 1 2
S163 S   1 0.6085976 0.7723504 0.7002347 1 2
S164 S   1 0.821466 0.7739313 0.6185061 1 2
S165 S   1 0.786238 0.8953364 0.7731274 1 2
S166 S   1 0.8914024 0.7276496 0.7997653 1 2
Na01 Na   1 0.22758 -0.04248 0.60241 1 0
Na02 Na   1 1.02799 0.21564 0.87499 1 0
Na03 Na   1 0.59648 1.08889 0.33196 1 0
Na04 Na   1 -0.19879 0.53345 1.08257 1 0
Na05 Na   1 0.85117 1.0244 0.17139 1 0
Na06 Na   1 0.9471 -0.11974 0.84373 1 0
Na07 Na   1 0.69704 0.44588 0.63052 1 0
Na08 Na   1 0.56278 0.60828 1.23128 1 0
Na09 Na   1 -0.06671 0.23863 0.36224 1 0
Na10 Na   1 0.1157 0.20918 0.60177 1 0
Na11 Na   1 0.3078 0.88282 0.42365 1 0
Na12 Na   1 0.11051 0.73486 1.06279 1 0
Na13 Na   1 0.77019 0.11889 -0.01404 1 0
Na14 Na   1 0.9242 0.13055 0.71047 1 0
Na15 Na   1 0.53424 0.79188 0.39291 1 0
Na16 Na   1 0.22177 0.94975 1.13014 1 0
Na17 Na   1 0.30069 0.52096 0.37651 1 0
Na18 Na   1 0.43219 0.18138 0.56903 1 0
Na19 Na   1 0.5697 0.21562 0.13874 1 0
Na20 Na   1 1.07619 0.66807 1.40601 1 0
Na21 Na   1 0.92724 0.82863 1.10635 1 0
Na22 Na   1 0.61353 0.26339 0.46196 1 0
Na23 Na   1 0.7851 1.02683 0.3946 1 0
Na24 Na   1 0.88294 0.78458 0.40111 1 0
Na25 Na   1 0.02914 0.59127 0.20887 1 0
Na26 Na   1 0.13756 0.03154 0.84082 1 0
Na27 Na   1 -0.11192 1.354 0.60523 1 0
Na28 Na   1 0.24523 0.47959 0.58035 1 0
Na29 Na   1 0.61354 0.37999 0.8785 1 0
Na30 Na   1 0.74587 0.50068 0.37166 1 0
Na31 Na   1 0.63621 0.01543 0.14139 1 0
Na32 Na   1 0.53464 0.60983 0.67291 1 0
Na33 Na   1 -0.00793 0.78966 0.66039 1 0
Na34 Na   1 -0.08602 0.44453 0.81381 1 0
Na35 Na   1 0.0284 0.88022 0.28524 1 0
Na36 Na   1 0.30182 1.31689 0.44162 1 0
Na37 Na   1 0.63286 0.41954 0.13641 1 0
Na38 Na   1 1.31475 0.58112 1.06834 1 0
Na39 Na   1 0.91687 0.42771 0.27436 1 0
Na40 Na   1 0.48517 1.38093 1.33358 1 0
Na41 Na   1 0.2251 0.37125 -0.00047 1 0
Na42 Na   1 0.38988 0.55762 0.83531 1 0
Na43 Na   1 0.59453 1.17211 -0.12687 1 0
Na44 Na   1 0.51032 0.7824 1.10338 1 0
Na45 Na   1 0.86883 0.60117 0.67582 1 0
Na46 Na   1 0.73143 0.55176 0.88511 1 0
Na47 Na   1 0.80192 1.33244 0.01994 1 0
Na48 Na   1 0.61709 0.98511 0.7597 1 0
Na49 Na   1 0.39851 0.02059 0.24444 1 0
Na50 Na   1 0.28886 0.12031 1.00109 1 0
Na51 Na   1 0.37203 1.03739 0.78098 1 0
Na52 Na   1 -0.14457 0.70538 0.95323 1 0
Na53 Na   1 0.43637 -0.23681 -0.13542 1 0
Na54 Na   1 1.00345 0.26349 1.09026 1 0
Na55 Na   1 0.1955 0.61478 -0.11055 1 0
Na56 Na   1 0.8068 0.94118 0.61095 1 0
Na57 Na   1 0.39224 0.30245 -0.11104 1 0
Na58 Na   1 0.20201 0.06232 0.40102 1 0
Na59 Na   1 0.12585 0.47033 -0.24698 1 0
Na60 Na   1 0.42819 0.35848 0.67949 1 0
Na61 Na   1 0.70428 0.69754 0.55995 1 0
Na62 Na   1 1.034 0.09721 0.24614 1 0
Na63 Na   1 0.71755 0.86538 -0.00058 1 0
Na64 Na   1 0.39037 0.72794 1.54093 1 0
