# Supplementary material for: Superionic Conduction in the Plastic Crystal Polymorph of Na4P2S6
Source: ACS Energy Lett. 2022 Mar 22;7(4):1403–11. doi: 10.1021/acsenergylett.1c02815 (PMC9008513; doi:10.1021/acsenergylett.1c02815)
Supplement: Supplementary file 4 — nz1c02815_si_004.cif [file nz1c02815_si_004.cif]

data_gamma-Na4P2S6

_audit_creation_method            TOPAS

_chemical_name_common             'gamma-Na4P2S6'
_chemical_formula_moiety          '4Na, 1(P2 S6)'  
_chemical_formula_sum             'Na4 P2 S6'
_chemical_formula_weight          346.2965


_cell_length_a 8.4851(5)
_cell_length_b 8.4851(5)
_cell_length_c 8.4851(5)
_cell_angle_alpha 90
_cell_angle_beta 90
_cell_angle_gamma 90
_cell_volume 610.91(10)
_symmetry_space_group_name_H-M Im-3m
_symmetry_space_group_name_Hall '-I 4 2 3'
_symmetry_cell_setting cubic
_symmetry_Int_Tables_number 229

loop_
	_symmetry_equiv_pos_as_xyz
	 'x, y, z '
	 '-x, -y, z '
	 '-x, -z, -y '
	 '-x, -z, y '
	 '-x, z, -y '
	 '-x, z, y '
	 '-x, y, -z '
	 '-x, y, z '
	 '-y, -x, -z '
	 '-y, -x, z '
	 '-y, -z, -x '
	 '-y, -z, x '
	 '-y, z, -x '
	 '-y, z, x '
	 '-y, x, -z '
	 '-y, x, z '
	 '-z, -x, -y '
	 '-z, -x, y '
	 '-z, -y, -x '
	 '-z, -y, x '
	 '-z, y, -x '
	 '-z, y, x '
	 '-z, x, -y '
	 '-z, x, y '
	 'z, -x, -y '
	 'z, -x, y '
	 'z, -y, -x '
	 'z, -y, x '
	 'z, y, -x '
	 'z, y, x '
	 'z, x, -y '
	 'z, x, y '
	 'y, -x, -z '
	 'y, -x, z '
	 'y, -z, -x '
	 'y, -z, x '
	 'y, z, -x '
	 'y, z, x '
	 'y, x, -z '
	 'y, x, z '
	 'x, -y, -z '
	 'x, -y, z '
	 'x, -z, -y '
	 'x, -z, y '
	 'x, z, -y '
	 'x, z, y '
	 'x, y, -z '
	 '-x, -y, -z '
	 'x+1/2, y+1/2, z+1/2 '
	 '-x+1/2, -y+1/2, z+1/2 '
	 '-x+1/2, -z+1/2, -y+1/2 '
	 '-x+1/2, -z+1/2, y+1/2 '
	 '-x+1/2, z+1/2, -y+1/2 '
	 '-x+1/2, z+1/2, y+1/2 '
	 '-x+1/2, y+1/2, -z+1/2 '
	 '-x+1/2, y+1/2, z+1/2 '
	 '-y+1/2, -x+1/2, -z+1/2 '
	 '-y+1/2, -x+1/2, z+1/2 '
	 '-y+1/2, -z+1/2, -x+1/2 '
	 '-y+1/2, -z+1/2, x+1/2 '
	 '-y+1/2, z+1/2, -x+1/2 '
	 '-y+1/2, z+1/2, x+1/2 '
	 '-y+1/2, x+1/2, -z+1/2 '
	 '-y+1/2, x+1/2, z+1/2 '
	 '-z+1/2, -x+1/2, -y+1/2 '
	 '-z+1/2, -x+1/2, y+1/2 '
	 '-z+1/2, -y+1/2, -x+1/2 '
	 '-z+1/2, -y+1/2, x+1/2 '
	 '-z+1/2, y+1/2, -x+1/2 '
	 '-z+1/2, y+1/2, x+1/2 '
	 '-z+1/2, x+1/2, -y+1/2 '
	 '-z+1/2, x+1/2, y+1/2 '
	 'z+1/2, -x+1/2, -y+1/2 '
	 'z+1/2, -x+1/2, y+1/2 '
	 'z+1/2, -y+1/2, -x+1/2 '
	 'z+1/2, -y+1/2, x+1/2 '
	 'z+1/2, y+1/2, -x+1/2 '
	 'z+1/2, y+1/2, x+1/2 '
	 'z+1/2, x+1/2, -y+1/2 '
	 'z+1/2, x+1/2, y+1/2 '
	 'y+1/2, -x+1/2, -z+1/2 '
	 'y+1/2, -x+1/2, z+1/2 '
	 'y+1/2, -z+1/2, -x+1/2 '
	 'y+1/2, -z+1/2, x+1/2 '
	 'y+1/2, z+1/2, -x+1/2 '
	 'y+1/2, z+1/2, x+1/2 '
	 'y+1/2, x+1/2, -z+1/2 '
	 'y+1/2, x+1/2, z+1/2 '
	 'x+1/2, -y+1/2, -z+1/2 '
	 'x+1/2, -y+1/2, z+1/2 '
	 'x+1/2, -z+1/2, -y+1/2 '
	 'x+1/2, -z+1/2, y+1/2 '
	 'x+1/2, z+1/2, -y+1/2 '
	 'x+1/2, z+1/2, y+1/2 '
	 'x+1/2, y+1/2, -z+1/2 '
	 '-x+1/2, -y+1/2, -z+1/2 '
	 
_cell_formula_units_Z             2
_cell_measurement_temperature     650

_exptl_crystal_description        'microcrystalline powder'
_exptl_crystal_colour             ?

_exptl_crystal_density_diffrn     1.8826

loop_
_atom_site_label
_atom_site_type_symbol
_atom_site_symmetry_multiplicity
_atom_site_fract_x
_atom_site_fract_y
_atom_site_fract_z
_atom_site_occupancy
_atom_site_B_iso_or_equiv
P12 P  96 -0.090(6) 0.057(5) -0.079(5) 0.02083333 11.5(4)
S11 S  96 -0.099(11) 0.287(4) -0.016(16) 0.02083333 11.5(4)
P11 P  96 0.090(6) -0.057(5) 0.079(5) 0.02083333 11.5(4)
S12 S  96 -0.011(16) 0.026(16) -0.3024(15) 0.02083333 11.5(4)
S13 S  96 -0.2956(17) -0.058(11) -0.038(15) 0.02083333 11.5(4)
S14 S  96 0.011(16) -0.026(16) 0.3024(15) 0.02083333 11.5(4)
S15 S  96 0.099(11) -0.287(4) 0.016(16) 0.02083333 11.5(4)
S16 S  96 0.2956(17) 0.058(11) 0.038(15) 0.02083333 11.5(4)
Na01 Na  96 0.729(4) 0.271(4) 0.151(4) 0.04166667 6.4(1.8)
Na02 Na  96 0.731(6) 0.455(6) 0.140(2) 0.04166667 6.4(1.8)
